# Supplementary material for: Interleukin-11-expressing fibroblasts have a unique gene signature correlated with poor prognosis of colorectal cancer
Source: Nat Commun. 2021 Apr 16;12:2281. doi: 10.1038/s41467-021-22450-3 (PMC8052408; doi:10.1038/s41467-021-22450-3)
Supplement: Supplementary file 4 — Supplementary Data 1 [file 41467_2021_22450_MOESM4_ESM.xlsx]

## Sheet: Sheet1
	Supplementary Data 1.
	Group A	Group B
	Upregulated	Downregulated
	ABCC1	ACSL4
	ABHD17C	ALCAM
	ABHD2	ALPL
	ABHD5	AMPH
	ADAM12	ANGPTL4
	ADAMTS7	ARL4C
	AHR	BDKRB1
	AK4	C1QTNF7
	ALPL	CD14
	AMPD3	CD80
	ANGPT1	CDC42EP5
	AP1S2	CDYL2
	AREG	CEMIP
	ARG2	CHRDL2
	ARID3A	CHST11
	ASS1	CHST15
	BMP4	CLCF1
	BMP5	COL12A1
	BMP7	COL18A1
	BTC	COL3A1
	BTG3	COL4A1
	CACNA1D	COL4A2
	CAND1.11	COL5A1
	CASP3	COL5A2
	CBL	COL5A3
	CDC42EP5	COL7A1
	CEMIP	COTL1
	CENPL	COX6B2
	CFB	CP
	CHD7	CRLF1
	CHL1	CRLF2
	CHL1-AS1	CSF3
	CKAP4	CSGALNACT1
	CLN5	CTSC
	COL18A1-AS1	CXCL13
	COX17	CXCL5
	CP	CYP7B1
	CPM	DCLK1
	CREB3L1	DIO2
	CSGALNACT1	DIO2-AS1
	CSTB	DNM3OS
	CXCL14	ECSCR
	CXCL2	EDIL3
	CXCL3	F2RL3
	CYTH1	FGF10
	DDAH1	FGF2
	DDIT4	FGF7P3
	DLL1	FGF7P6
	DRAXIN	FKBP10
	DUT	FSCN1
	E2F4	FXYD5
	EAF1	FZD1
	EIF2AK3	GJA1
	EREG	GLIS3
	ERN1	GPM6B
	FAM110C	GPR176
	FAM213A	GPR68
	FDPS	GPR84
	FEM1B	GREM1
	FGF10-AS1	GSAP
	FGF7	GSTO1
	FKBP11	HIF1A
	FLCN	IGFBP4
	FRZB	IGFBP5
	GALNT2	IL18RAP
	GAPDH	IL1R1
	GDPD2	INHBA
	GFPT1	ISL1
	GK	ITGAV
	GLIS3-AS1	LAMA1
	GLRX	LAMB1
	GOLT1B	LGALS1
	GRAMD4	LGI2
	GSKIP	LIF
	HGF	LIMD2
	HGS	LOC100129518
	HMGA1	LOC100130872
	HS3ST1	LOXL2
	IER3	LRRK2
	IFITM1	MAPK7
	IFITM2	MMP10
	IL11	MMP12
	IL13RA2	MMP13
	IL1RL1	MMP2
	IL1RN	MMP3
	INHBA-AS1	MT3
	LAMA1	NDUFA3
	LCN2	NXN
	LDLR	P3H1
	LIPG	PAFAH1B3
	LIPH	PAPLN
	LMO4	PAPPA2
	LOC100507855	PCDHB14
	LOXL2	PDPN
	MAB21L3	PET100
	MAGED2	PI15
	MARS	PLA1A
	MBOAT7	PLAUR
	MCTP2	PLK2
	MED24	POPDC2
	MEDAG	PRR16
	METTL9	PRRX2
	MIR6758	PRRX2-AS1
	MIR6805	PTGES
	MIR6884	PTPRE
	MMD	PTPRN
	MPPED2	RERG
	MPZL1	RGS2
	MTSS1	RHBDF2
	NCAM2	RHOD
	NECTIN2	RNF149
	NPPC	RNF180
	NR1H4	S100A4
	NREP	SAA1
	NRG1	SAA2
	NRG1-IT1	SAA2-SAA4
	OAF	SAA4
	ORAI2	SDC1
	P2RX4	SDK1
	PAG1	SFRP1
	PAPPA	SLC16A6
	PAPPA2	SLPI
	PDE4D	SOD3
	PDE5A	SPON2
	PGK1	ST3GAL1
	PHACTR4	STAT5A
	PHLDA1	STC1
	PIEZO1	TBX4
	PKM	TIMP1
	PLA2G4A	TMEM119
	PLD6	TMEM150B
	PLSCR1	TMEM173
	POLR1B	TMEM190
	PRDM1	TMEM45A
	PRDX5	TMEM86B
	PRKCD	TNC
	PROCR	TNFAIP3
	PTGER2	TNFAIP8
	PTGFRN	TNFRSF11B
	PTGS2	TNFRSF9
	PTPRK	TOX2
	RBM47	TSPAN14
	RBP1	VCAM1
	RDH10	VCAN
	RFTN1	WISP1
	RGS16	WNT5A
	RIPK3
	RNF125
	RPL28
	RUNX2
	SDC1
	SERINC5
	SERPIND1
	SERPINE2
	SGPL1
	SH2B2
	SH2D4B
	SH3BP2
	SLC10A3
	SLC16A1
	SLC16A1-AS1
	SLC23A2
	SLC25A37
	SLC2A13
	SLC39A14
	SLC39A8
	SLC5A3
	SLC6A5
	SLC9A3R1
	SMOC1
	SMOX
	SNX7
	SOD2
	SOX9
	SOX9-AS1
	SPINK5
	SQLE
	SRP68
	SRPX2
	STK17B
	STOM
	STOX2
	SV2B
	SYT13
	TEAD1
	TENM3
	TGFB1
	THAP6
	TM4SF1
	TMEM108
	TMEM108-AS1
	TMEM238
	TMEM252
	TMEM97
	TNFRSF9
	TNFSF11
	TNIP1
	TRMT44
	TRPA1
	TSPAN6
	TTC39B
	TTC39C
	VAV3
	VPS37C
	WIF1
	YBX1
	ZC3H12C
	ZNRF1
