# Supplementary material for: Interleukin-11-expressing fibroblasts have a unique gene signature correlated with poor prognosis of colorectal cancer
Source: Nat Commun. 2021 Apr 16;12:2281. doi: 10.1038/s41467-021-22450-3 (PMC8052408; doi:10.1038/s41467-021-22450-3)
Supplement: Supplementary file 6 — Source Data [file 41467_2021_22450_MOESM6_ESM.xlsx]

## Sheet: Fig1
	Fig. 1c
		Unpaired t test			Unpaired t test
		Il11			Egfp
		Non-tumor	Tumor		Non-tumor	Tumor
		0.00303402	0.0539658		0.0142861	0.384775
		0.00703251	0.0849054		0.0326364	0.53816
		0.00245079	0.0835401		0.0130373	0.60361
		0.00889211	0.0198257		0.027359	0.259373
		0.00279536	0.0181319		0.0173098	0.404918
		0.00277506	0.112026		0.0136476	0.523301
		p = 0.0042			p < 0.0001
		**			****
	Fig. 1d
		Non-tumor	Tumor
		0.046	0.59
		0.14	0.49
		0.14	1.33
		0.95	1.8
		0.0325	0.219
		0.0316	0.538
		0.05	0.375
		Unpaired t test
		P value	0.0449
		P value summary	*
		Significantly different (P < 0.05)?	Yes
		One- or two-tailed P value?	Two-tailed
	Fig. 1e
		CD45.2	EpCAM	CD31	Ter119	Thy1.2	Podoplanin	MHC class2	CD24	Lyve1	CD29	PDGFRa	CD34	ICAM1	VCAM1	Sca1	CD11b
		3.12	12.2	0.16	0	94.5	91.5	10.9	6.4	0.16	82.7	5.78	65.8	72.8	72.1	98.4	4.44
		1.9	4.69	0.39	0.23	93.4	89.7	5.35	2.09	0.23	85.4	0.27	52.1	54.4	18.6	96.9	3.59
		1.9	5.33	0.17	0	89.2	86.4	1.32	5.83	0.21	93.9	0	75	42.6	19.7	90.8	0.79
		5.59	7.47	2.17	0.71	87.6	81.5	5.65	7.62	0.18	93.5	1.19	65.6	88.4	78.9	89.4	4.47
		3.12	6.64	3.61	0.71	79	78.9	5.48	8.62	0.98	87.2	1.09		80.1	67.4	88.7	6.02
	Fig. 1f
		EGFP+ cell/ podoplanin+ cell (%)		Fig1i	IL-11+cells/EGFP+ cells (%)			Number of GFP+ cells	Number of GFP+IL11+ cells	%
		1.29			45.41		1	50	29	58
		2.75			49.63		2	65	20	30.7692
		1.86			64.87		3	59	28	47.4576
		6.07			57.22				Average	45.409
		6.01
							1	210	100	47.619
							2	270	130	48.1481
							3	224	119	53.125
									Average	49.6307
							1	144	126	87.5
							2	102	71	69.6078
							3	216	81	37.5
									Average	64.8693
							1	149	87	58.3893
							2	155	80	51.6129
							3	120	74	61.6667
									Average	57.2229
	Fig. 1l
		Ki-67+ cells/EGFP+ cells (%)			GFP		Ki-67
		3.43581			Area		Area		% of Ki-67+ area/GFP+ area
		1.60087		1	9109	μ㎡	84	μ㎡	0.922165	%
		3.55587			6446	μ㎡	12	μ㎡	0.186162	%
		2.78457			7142	μ㎡	657	μ㎡	9.1991	%
		5.76022			4671	μ㎡	92	μ㎡	1.9696	%
									3.43581	%
				2	16691	μ㎡	59	μ㎡	0.353484	%
					9874	μ㎡	146	μ㎡	1.47863	%
					9729	μ㎡	289	μ㎡	2.9705	%
					12777	μ㎡	107	μ㎡	0.837442	%
									1.60087	%
				3	11300	μ㎡	138	μ㎡	1.22124	%
					8633	μ㎡	162	μ㎡	1.87652	%
					6963	μ㎡	375	μ㎡	5.38561	%
					5335	μ㎡	43	μ㎡	0.805998	%
					6702	μ㎡	569	μ㎡	8.49	%
									3.55587	%
				4	8756	μ㎡	321	μ㎡	3.66606	%
					10140	μ㎡	53	μ㎡	0.522682	%
					6039	μ㎡	67	μ㎡	1.10946	%
					4452	μ㎡	260	μ㎡	5.84007	%
									2.78457	%
				5	2305	μ㎡	357	μ㎡	15.4881	%
					5363	μ㎡	221	μ㎡	4.12083	%
					3488	μ㎡	28	μ㎡	0.802752	%
					6260	μ㎡	458	μ㎡	7.31629	%
					5125	μ㎡	55	μ㎡	1.07317	%
									5.76022	%

## Sheet: Fig2
	Fig. 2a
		Unpaired t test	119		Unpaired t test
		Il11			GFP
		non-tumor	tumor		non-tumor	tumor
		0.000286	0.017179		0.008628	0.472183
		0.000472	0.06216		0.008577	0.652517
		0.00164236	0.0662612		0.0221334	0.775862
		0.00100875	0.0682166		0.00973034	0.447434
		0.00169029	0.0400655		0.0135646	0.674012
		P value	0.001			<0.0001
		P value summary	***			****
	Fig. 2c
		EGFP+ cells (%)
		non-tumor	tumor		Unpaired t test
		0.2	0.65		P value	0.0031
		0.0433	0.549		P value summary	**
		0.0984	0.421
	Fig. 2d
		Podoplanin	Thy1.2	Ter119	CD31	CD45.2	EpCAM
		95.9	69.8	0	0	4.27	16.3
		50.2	59	0	1.44	5.24	5.33
		91.3	80	0.46	2.72	5.75	15.3
		89.2	79.8	1.23	2.53	2.78	9.23
		85.4	73.8	0	1.61	3.11	7.41
	Fig. 2g
				Number of EGFP+ cells	Number of Ki-67+ cells	Ki67+ cells/EGFP+ cells (%)
		#1	Total	132	5	3.78788
			Total	121	5	4.13223
			Total	132	5	3.78788
			Total	166	4	2.40964
					Average	3.52941
		#2
			Total	98	9	9.18367
			Total	106	3	2.83019
			Total	157	5	3.18471
					Average	5.06619
		#3
			Total	135	4	2.96296
			Total	127	3	2.3622
			Total	99	6	6.06061
					Average	3.79526
		#4
			Total	169	8	4.73373
			Total	111	5	4.5045
			Total	164	6	3.65854
			Total	204	7	3.43137
					Average	4.08204
	Fig. 2i
		Tumor Number (Colon)			Tumor Area (Colon)			Tumor Area (load)
		+/-	-/-		+/-	-/-		+/-	-/-
		7	1		12.37	6.35		86.57	6.35
		5	1		7.22	2.43		36.1	2.43
		2	1		6.46	4.8		12.93	4.8
		8	2		3.8	2.03		30.44	4.06
		6	1		2.62	2.61		15.72	2.61
		4	1		1.22	6.02		4.86	6.02
		1	3		11.1	2.18		11.1	6.55
		0	0		0	0		0	0
		3			3.3			9.91
		1			10.41			10.41
		2			4.56			9.12
		9			7.27			65.43
		7			1.36			9.53
		1			5.142			5.142
		7			2.8			19.573
		2			8.621			17.242
		10			3.7395			37.395
		Unpaired t test			Unpaired t test			Unpaired t test
		P value	0.0119		P value	0.1465		P value	0.0365
		P value summary	*		P value summary	ns		P value summary	*
		One- or two-tailed P value?	Two-tailed		Two-tailed			Two-tailed
	Fig. 2j
		Tumor Number (Small intestine)			Tumor Area(Small intestine)			Tumor load(Small intestine)
		+/-	-/-		+/-	-/-		+/-	-/-
		32	7		5.76	5.23		184.37	36.62
		36	27		4.65	4.37		167.33	118.06
		37	31		3.64	3.34		134.67	103.44
		38	63		4.02	3.84		152.59	242.23
		53	28		3.82	4.06		202.61	113.64
		74	32		4.23	4.19		313.16	134.09
		36	15		4.78	1.19		172.06	17.83
		26	28		5.44	6.8		141.42	189.754
		31			5.74			177.91
		76			3.07			233.61
		66			3.56			235.12
		61			2.3			140.31
		63			3.41			214.64
		19			5.16			97.966
		56			4.697			263.032
		31			7.39			229.035
		41			5.98			245.189
		Unpaired t test			Unpaired t test			Unpaired t test
		P value	0.0319		P value	0.4619		P value	0.0089
		P value summary	*		P value summary	ns		P value summary	**
		Two-tailed			Two-tailed			Two-tailed

## Sheet: Fig 3
	Fig. 3a
		Day	0	4	7	9
			0.00174584	0.462532	2.21449	0.00280748
			0.00100985	0.0222731	0.0316	0.0513354
			0.00110413	0.00541561	0.236469	0.00512943
			0.00116835	0.00103704	0.624964	1.39495
			0.00130785	0.00106609	1.45787	0.0698167
			0.000936426	0.0155583	0.166075	0.00103069
			0.00191267	0.00230298	5.66845	0.049704
			0.00112524	0.00193976		0.0145178
				0.00144155		0.0212979
						0.0298618
						0.0420797
			One-way ANOVA
			Tukey's multiple comparisons test	Summary	Adjusted P Value
			0 vs. 4	ns	0.9993
			0 vs. 7	*	0.019
			0 vs. 9	ns	0.9843
	Fig. 3e
		Day1					Day7
		WT	Untreated IL-11-Egfp	DSS IL-11-Egfp			Untreated IL-11-Egfp	DSS IL-11-Egfp
		0.00303	0.00234	0.018			0.00234	0.92
		0	0.0029	0.028			0.0029	0.14
		0	0	0.014			0	1.21
		0	0	0.00583			0
		0		0.00789			0.00785	1.44
				0.00435			0
				0.00578			Unpaired t test
		One-way ANOVA					P value	0.0033
		Tukey's multiple comparisons test					P value summary	**
			Summary	Adjusted P Value			Significantly different (P < 0.05)?	Yes
		WT vs. Ctrl IL-11-Egfp	ns	0.9831			One- or two-tailed P value?	Two-tailed
		WT vs. DSS IL-11-Egfp	*	0.0161
		Ctrl Tg vs. DSS IL-11-Egfp	*	0.0339
	Fig. 3f
		CD45.2	EpCAM	CD31	Ter119	Thy1.2	Podoplanin	MHC class2	CD24	Lyve1	CD29	PDGFRa	CD34	ICAM1	VCAM1	Sca1	CD11b
		0.7	2.23	0	0.0086	74.242	96.685	0.7	27.273	0	93	7.324	0.13	97.046	36.782	67.416	1.475
		1.32	0.65	0.18	0.15	81.111	97.273	0.42	3.43	0.558	91.3	4.06	0.56	99.5	27.273	95.89	1.06
		2.13	0.98	0.38	0.17	76.2	99.2	1.18	4.81	0.577	75.3	3.59	0.88	99.6	34.4	71.9	3.08
		0.943	0.19	0.15	1.221	74.4	99.1	1.79	3.51	0.52	100	6.13	5.08	100	44	91.3	2.35
	Fig. 3i
				Number of GFP+ cells	Number of Brdu+ cells in GFP+	%
		#1	Total	97	3	3.09278
				71	0	0
					Average	1.54639
		#2	Total	81	1	1.23457
				97	3	3.09278
				126	4	3.1746
					Average	2.50065
		#3	Total	108	1	0.925926
				104	2	1.92308
				46	0	0
					Average	0.949668
		#4	Total	119	1	0.840336
				149	4	2.68456
				34	1	2.94118
					Average	2.15536
		#5	Total	61	3	4.91803
				62	0	0
				125	4	3.2
					Average	2.70601

## Sheet: Fig4
Fig. 4a			Il11			Egfp				Fig. 4c		p value (-log10)
		EGFP	-	+		-	+				GO:0008284~positive regulation of cell proliferation	7.5
			0.033934	1.9711		0.140547	29.9097				GO:0001525~angiogenesis	6.6
			0.25305	3.61385		0.248328	20.4954				GO:0042060~wound healing	6.1
			0.085795	3.31809		0.125737	22.2471				GO:0035987~endodermal cell differentiation	5.21
			0.088632	1.53592		0.329058	18.1651				GO:0050679~positive regulation of epithelial cell proliferation	5.14
			0.161515	3.67092		0.290667	17.5737				GO:0060326~cell chemotaxis	5.04
			Unpaired t test			Unpaired t test					GO:0006954~inflammatory response	4.92
			P value	0.0003		P value	<0.0001				GO:0009887~organ morphogenesis	3.88
			P value summary	***		P value summary	****				GO:0007275~multicellular organism development	3.83
											GO:0030335~positive regulation of cell migration	3.58
											GO:0006915~apoptotic process	3.3
											GO:0006629~lipid metabolic process	3.28
											GO:0022617~extracellular matrix disassembly	3.27
Fig. 4e
			Il11ra
		EGFP	-	+
			1.27107	0.715996
			0.474185	0.210842
			0.889376	0.498894
			0.749336	0.633583
			0.746592	0.573045
			Unpaired t test
			P value	0.0914
			P value summary	ns
			Significantly different (P < 0.05)?	No
			One- or two-tailed P value?	Two-tailed

## Sheet: FIg5
	Fig. 5a									Fig. 5d
	One-way ANOVA									16S rRNA
	Untreated	DSS	DSS+NAC		Tukey's multiple comparisons test	Summary	Adjusted P Value			2way-ANOVA
	27.1	31.2	29		Ctl vs. DSS	*	0.0105			Untreated		DSS
	28.8	30.4	27.6		Ctl vs. DSS+NAC	ns	0.5908			Untreated	Abxs	Untreated	Abxs		Tukey's multiple comparisons test	Summary	Adjusted P Value
	22.6	39.2	30		DSS vs. DSS+NAC	*	0.0494			0.00996956	0.1494	0.25453	0.000267453		Untreated_Ctrl vs. Untreated_ABXs	ns	0.9999
	23	36.6	24.4							0.00556758	0.0031	0.820114	0.000127301		Untreated_Ctrl vs. DSS_treated_Ctrl	**	0.0036
										0.0143494	0.0072	0.0721305	0.000124315		Untreated_Ctrl vs. DSS_treated_ABXs	ns	0.9978
										0.277162		0.182779	5.49047e-05		Untreated_ABXs vs. DSS_treated_Ctrl	*	0.0392
	Fig. 5b									0.0702066		0.290227	1.59307e-05		Untreated_ABXs vs. DSS_treated_ABXs	ns	0.9999
										0.0883		1.20559	0.0741		DSS_treated_Ctrl vs. DSS_treated_ABXs	**	0.0022
	One-way ANOVA									0.047		1.26042	0.085
	Untreated	DSS	DSS+Abx		Tukey's multiple comparisons test	Summary	Adjusted P Value			0.1066		2.5061	0.089
	21	37.3	20.3		Ctrl vs. DSS	*	0.0177					2.0702
	21.6	32.7	22		Ctrl vs. DSS+Abx	ns	0.6123					1.3851
	27.8	30.1	20.7		DSS vs. DSS+Abx	**	0.0063
										Il11
	Fig. 5c									2way ANOVA
										Untreated		DSS
	16S rRNA									Untreated	Abxs	Untreated	Abxs		Tukey's multiple comparisons test	Summary	Adjusted P Value
	Untreated	NAC								0.001675	0.00133314	0.270449	0.00106004		Untreated_Ctrl vs. Untreated_ABXs	ns	>0.9999
	0.132662	0.205433								0.00202004	0.00172418	0.0153176	0.00202633		Untreated_Ctrl vs. DSS_treated_Ctrl	**	0.0017
	0.0993902	0.0749947								0.00138596	0.00172266	0.0288875	0.0123702		Untreated_Ctrl vs. DSS_treated_ABXs	ns	0.9976
	0.425152	0.0683725								0.00165977		0.0404624	0.00207421		Untreated_ABXs vs. DSS_treated_Ctrl	*	0.0282
	0.0831706	0.147713								0.00175252		0.0506579	0.0231839		Untreated_ABXs vs. DSS_treated_ABXs	ns	0.9991
	0.200546	0.00878719								0.00169581		0.0573983	0.0011551		DSS_treated_Ctrl vs. DSS_treated_ABXs	**	0.0027
	0.0403924	0.0547878								0.00114558		0.110964	0.00514571
	0.07167	0.0329354								0.000953247		0.0788358	0.00322655
	0.0260092	0.0350778										0.17989
	0.138533	0.0160358										0.191316
	0.14522
	0.0372808
	Unpaired t test
	P value	0.2054
	P value summary	ns
	Significantly different (P < 0.05)?	No
	One- or two-tailed P value?	Two-tailed
	Hmox1
	Untreated	NAC
	0.085815	0.0249951
	0.0686649	0.0200659
	0.0723498	0.02003
	0.0715077	0.0263443
	0.0739677	0.0312759
	0.0235091	0.0732998
	0.0334615	0.0349225
	0.066272	0.0359978
	0.0596079	0.0268768
	0.111158
	0.112659
	Unpaired t test
	P value	0.0017
	P value summary	**
	Significantly different (P < 0.05)?	Yes
	One- or two-tailed P value?	Two-tailed
	Il11
	Untreated	NAC
	0.163847	0.0338919
	0.119022	0.00575249
	0.134923	0.00657525
	0.0336	0.0158679
	0.1792	0.0022
	0.001	0.131208
	0.0032	0.0187993
	0.0797355	0.00875433
	0.152213	0.0246219
	0.439572
	0.324475
	Unpaired t test
	P value	0.018
	P value summary	*
	Significantly different (P < 0.05)?	Yes
	One- or two-tailed P value?	Two-tailed
	Fig. 5f
	DMSO	Trametinib
	10.3653	0.00462
	8.198	0.00285
	2.64544	0.00463
	11.17	0.00776
	4.1435	0.35677
	3.18016
	8.00153
	Unpaired t test
	P value	0.0016
	P value summary	**
	Significantly different (P < 0.05)?	Yes
	One- or two-tailed P value?	Two-tailed
	Fig. 5g
	DMSO	Trametinib
	0.0147208	0.00987502
	0.0118497	0.0062888
	0.007948	0.0023502
	0.013665	0.002041
	0.014202	0.001756
	0.011218	0.001795
		0.001463
	Mann Whitney test
	P value	0.0023
	P value summary	**
	Significantly different (P < 0.05)?	Yes
	One- or two-tailed P value?	Two-tailed
	Shapiro-Wilk test
		DMSO	Trametinib
	W	0.9053	0.7249
	P value	0.406	0.0069
	Passed normality test (alpha=0.05)?	Yes	No
	P value summary	ns	**
	Fig. 5i
	Ctrl	NAC
	8	0.67
	10.91	2.43
	3.56	1.91
	11.56	8.37
	16.22	2.2
	13.23	2.07
	8.29	2.05
		0.8
	Unpaired t test
	P value	0.0006
	P value summary	***
	Significantly different (P < 0.05)?	Yes
	One- or two-tailed P value?	Two-tailed

## Sheet: Fig6
	Fig. 6b
	2way ANOVA
	Il11
	Untreated N	Untreated T	Abx N	Abx T		Tukey's multiple comparisons test	Summary	Adjusted P Value
	0.00219881	0.060385	0.00172648	0.0599532		Control:Nontumor vs. Control:Tumor	**	0.0011
	0.00207852	0.0323174	0.00177618	0.0802289		Control:Nontumor vs. Abx:Nontumor	ns	>0.9999
	0.00154364	0.0438784	0.00254472	0.047093		Control:Nontumor vs. Abx:Tumor	**	0.0029
	0.005777	0.03715	0.003224	0.08347		Control:Tumor vs. Abx:Nontumor	**	0.0017
	0.001446	0.057244	0.003086	0.117153		Control:Tumor vs. Abx:Tumor	ns	0.9998
	0.001607	0.139673	0.002498	0.017418		Abx:Nontumor vs. Abx:Tumor	**	0.004
	0.001798	0.201695	0.002804	0.091138
	0.001863	0.070506	0.003012
	0.00244	0.008595
	Fig. 6c
	2way ANOVA
	Il11
	Untreated N	Untreated T	NAC N	NAC T
	0.0029	0.0762	0.000467838	0.0722955		Tukey's multiple comparisons test	Summary	Adjusted P Value
	0.001	0.1238	0.000679112	0.090644		Control:Nontumor vs. Control:Tumor	**	0.0042
	0.0013	0.4115	0.000788	0.068022		Control:Nontumor vs. NAC:Nontumor	ns	>0.9999
	0.0025	0.0139	0.001942	0.019313		Control:Nontumor vs. NAC:Tumor	*	0.0411
	0.0014	0.0564	0.002254	0.168889		Control:Tumot vs. NAC:Nontumor	*	0.0145
	0.0016	0.007	0.002563	0.19952		Control:Tumot vs. NAC:Tumor	ns	0.9752
	0.0047	0.2456	0.005395	0.008745		NAC:Nontumor vs. NAC:Tumor	ns	0.0774
	0.004471	0.030598	0.002181	0.095452
	0.001089	0.042064
	0.001341	0.114649
	0.001594	0.164214
	0.001817	0.053174
	0.001738	0.008351
	Fig. 6d
	2way ANOVA
	Il11
	Untreated N	Untreated T	Trametinib N	Trametinib T
	0.0012	0.0147	0.0013	0.0307		Tukey's multiple comparisons test	Summary	Adjusted P Value
	0.0024	0.0059	0.0006	0.0027		Control:Nontumor vs. Control:Tumor	**	0.0024
	0.00248282	0.142612	0.0445252	0.0207261		Control:Nontumor vs. Trametinib:Nontumor	ns	0.991
	0.00491898	0.162697	0.00269993	0.00415634		Control:Nontumor vs. Trametinib:Tumor	ns	0.7812
	0.00772491	0.0164606	0.00718605	0.0144978		Control:Tumor vs. Trametinib:Nontumor	**	0.0075
	0.00505084	0.0447713	0.00147209	0.0157185		Control:Tumor vs. Trametinib:Tumor	*	0.0312
	0.00107	0.0250368	0.002406	0.042423		Trametinib:Nontumor vs. Trametinib:Tumor	ns	0.9234
	0.001281	0.088862	0.002121	0.013854
	0.000985	0.029541	0.014401	0.007034
	0.010115	0.166263		0.035238
		0.002276
	Fig. 6f
	Ki67			CC3
	DMSO	Trametinib		DMSO	Trametinib
	0.220584	0.127605		5.85068e-05	0.000129659
	0.264333	0.154721		4.72224e-05	0.00115759
	0.21844	0.156973		4.09759e-05	0.00218258
	0.319151	0.0394733		0.000104026	0.000316738
	0.178946	0.0803411		0.000243406	0.000427648
	0.158525	0.0779804		0.000230745	0.000562984
	0.1034	0.0802569		0.000136025
	0.239679			0.000164628
	Unpaired t test			Unpaired t test
	P value	0.0026		P value	0.0284
	P value summary	**		P value summary	*
	Significantly different (P < 0.05)?	Yes		Significantly different (P < 0.05)?	Yes
	One- or two-tailed P value?	Two-tailed		One- or two-tailed P value?	Two-tailed

## Sheet: Fig7
	Fig. 7b
	Il11
	2way-ANOVA
	Untreated N	Untreated T	Abx N	Abx T		Tukey's multiple comparisons test	Summary	Adjusted P Value
	0.000685	0.047384	0.000551	0.00846269		Control:Nontumor vs. Control:Tumor	***	0.0004
	0.00158	0.111623	0.000526	0.0450655		Control:Nontumor vs. Abx:Nontumor	ns	>0.9999
	0.000278	0.038017	0.000621	0.005377		Control:Nontumor vs. Abx:Tumor	ns	0.3532
	0.000725	0.021585	0.000421	0.021722		Control:Tumor vs. Abx:Nontumor	***	0.0005
	0.000518	0.072263	0.000275			Control:Tumor vs. Abx:Tumor	ns	0.0845
	0.000535	0.014685	0.000653			Abx:Nontumor vs. Abx:Tumor	ns	0.3678
	0.000399		0.000525
	0.00031
	Fig. 7c
	Il11
	2way-ANOVA
	Untreated N	Untreated T	NAC N	NAC T		Tukey's multiple comparisons test	Summary	Adjusted P Value
	0.000444	0.091511	0.000849	0.050656		Control:Nontumor vs. Control:Tumor	**	0.0024
	0.000618	0.238201	0.000913	0.055946		Control:Nontumor vs. NAC:Nontumor	ns	>0.9999
	0.000757	0.142219	0.000284	0.121298		Control:Nontumor vs. NAC:Tumor	*	0.0312
	0.000876	0.045911	0.000455	0.140684		Control:Tumot vs. NAC:Nontumor	**	0.001
			0.001	0.055971		Control:Tumot vs. NAC:Tumor	ns	0.3607
			0.000726	0.079831		NAC:Nontumor vs. NAC:Tumor	*	0.0151
	Fig. 7d
	Il11
	2way-ANOVA
	DMSO N	DMSO T	Trametinib N	Trametinib T		Tukey's multiple comparisons test	Summary	Adjusted P Value
	0.00185	0.031212	0.002384	0.003789		Control:Nontumor vs. Control:Tumor	****	<0.0001
	0.001015	0.037356	0.00073	0.019884		Control:Nontumor vs. Trametinib:Nontumor	ns	0.9988
	0.004547	0.042965	0.000991	0.009317		Control:Nontumor vs. Trametinib:Tumor	ns	0.7413
	0.00156487	0.0525977	0.000439855	0.00330321		Control:Tumor vs. Trametinib:Nontumor	****	<0.0001
	0.00173734	0.0764491				Control:Tumor vs. Trametinib:Tumor	***	0.0003
						Trametinib:Nontumor vs. Trametinib:Tumor	ns	0.6911
	Fig. 7f
	Ki-67			CC3
	DMSO	Trametinib		DMSO	Trametinib
	0.411284	0.174802		0.00072444	0.00101654
	0.268096	0.130678		0.00058059	0.00105795
	0.338137	0.133714		0.00027998	0.00297865
	0.0907279	0.0205458		4.5439e-05	0.00051237
	0.167917	0.0458275		0.00010123	0.0025636
	Unpaired t test			Unpaired t test
	P value	0.0437		P value	0.0336
	P value summary	*		P value summary	*
	Significantly different (P < 0.05)?	Yes		Significantly different (P < 0.05)?	Yes
	One- or two-tailed P value?	Two-tailed		One- or two-tailed P value?	Two-tailed
	Fig. 7h
	Ki-67			CC3
	DMSO	Trametinib		DMSO	Trametinib
	0.252028	0.157106		0.00100956	0.00091123
	0.235139	0.25952		0.00037913	0.00135919
	0.327657	0.168436		0.00058287	0.00328795
	0.335493	0.0189101		0.00011575	0.0060573
	0.372755	0.0535962		0.00028113	0.00374373
	Unpaired t test			Unpaired t test
	P value	0.0089		P value	0.024
	P value summary	**		P value summary	*
	Significantly different (P < 0.05)?	Yes		Significantly different (P < 0.05)?	Yes
	One- or two-tailed P value?	Two-tailed		One- or two-tailed P value?	Two-tailed
	Fig. 7i
	Il11
	2way-ANOVA
	DMSO N	DMSO T	Trametinib N	Trametinib T		Tukey's multiple comparisons test	Summary	Adjusted P Value
	0.001383	0.010694	0.000633	0.016375		Control:Nontumor vs. Control:Tumor	*	0.0159
	0.000986	0.018309	0.002083	0.011785		Control:Nontumor vs. Trametinib:Nontumor	ns	0.6686
	0.000871	0.009395	0.001	0.003915		Control:Nontumor vs. Trametinib:Tumor	ns	0.2027
	0.004749	0.060025	0.001091	0.004441		Control:Tumor vs. Trametinib:Nontumor	ns	0.1261
			0.001508	0.004481		Control:Tumor vs. Trametinib:Tumor	ns	0.4919
			0.001799	0.005441		Trametinib:Nontumor vs. Trametinib:Tumor	ns	0.56
			0.003026	0.007996

## Sheet: Fig8
	Fig. 8a
	Il11ra			Il22ra			Il6st
	Organoid	Fibro		Organoid	Fibro		Organoid	Fibro
	0.003684	0.417498		0.00315	8.25e-05		0.017668	2.84555
	0.002665	0.511193		0.002118	6.01e-05		0.015739	2.63677
	0.001316	0.607537		0.001103	3.66e-05		0.010433	3.57748
	Unpaired t test			Unpaired t test			Unpaired t test
	P value	0.0007		P value	0.0251		P value	0.0005
	P value summary	***		P value summary	*		P value summary	***
	Significantly different (P < 0.05)?	Yes		Significantly different (P < 0.05)?	Yes		Significantly different (P < 0.05)?	Yes
	One- or two-tailed P value?	Two-tailed		One- or two-tailed P value?	Two-tailed		One- or two-tailed P value?	Two-tailed
	Fig. 8b
	pSTAT3/STAT3
	(-)	Il-11 (10)	IL-11 (100)	Il-22 (10)	Il-22 (100)	Ctrl	Il-11 (10)	IL-11 (100)	Il-22 (10)	Il-22 (100)
	0.243779	0.376669	0.61892	1.45862	3.24208	0.0721543	1.12026	0.976198	0.0852913	0.113425
	Uncropped blots for Fg. 8b
	Fig. 8c
	Il11ra
	WT	APC_delta716
	0.00558	0.025081
	0.002227	0.024826
	0.003162	0.017423
	Unpaired t test
	P value	0.0023
	P value summary	**
	Significantly different (P < 0.05)?	Yes
	One- or two-tailed P value?	Two-tailed
	Il6st
	WT	APC_delta716
	0.028459	0.094481
	0.016279	0.10929
	0.02092	0.117764
	Unpaired t test
	P value	0.0004
	P value summary	***
	Significantly different (P < 0.05)?	Yes
	One- or two-tailed P value?	Two-tailed
	Fig. 8d
	pSTAT3/STAT3					pERK/ERK
	Wild		Apc_delta716			Wild		Apc_delta716
	-	IL-11	-	IL-11		-	IL-11	-	IL-11
	0	0.167828	0.573706	1.13591		0.154716	0.430494	0.553092	1.09948
	0.00533175	0.164336	0.771371	0.944296		0.393473	0.879631	0.95956	1.52978
	Uncropped blots for Fg. 8d
	Fig. 8f
	A	B				C	D
	Enriched genes in IL-11+ fibroblasts	IL-11- stimulated colom tissues	Both A and B			Enriched genes in IL-11+ fibroblasts	IL-11- stimulated ColVI+ fibroblasts	Both C and D
	Syt13	Lactb2	Serpina3f			Syt13	Serpinb1a	Ier3
	Hgs	Krcc1	Rhox5			Hgs	Hivep3	Csgalnact1
	Tgfb1	Ackr1	Tmem173			Golt1b	Bhlhe40	Bdkrb1
	Angptl4	Rab29	Mmp3			Tgfb1	Casp4	Il1r1
	Ttc39b	H2-Eb2	Mmp10			Angptl4	Rpl17-ps8	Serpina3g
	Mmp2	Col26a1	Slpi			Ttc39b	Gm4294
	Il13ra2	Gm10638	Ifitm1			Gramd4	Cebpd
	Wisp1	Megf11	Ecscr			Mmp2	Rasl11a
	Cyp7b1	Ngef	Chl1			Serpina3f	Junb
	G6pdx	Adamts9	Timp1			Smoc1	Serpina3i
	Bmp4	Treml2	Gapdh			Pkm	Elobl
	Cfb	Ctps	Chrdl2			Il13ra2	Ccl7
	Cyth1	Ciart	Cxcl5			Wisp1	Il4ra
	Stom	Gm3448	Serpina3g			Cyp7b1	Sbno2
	Gdpd2	D630010B17Rik	Hgf			Gpr176	Nudc-ps1
	Slc36a2	Cebpd	Lcn2			Pla2g4a	Il33
	Sod3	Grrp1	Serpina3m			G6pdx	Serpina3h
	Mettl9	Pla2g5	Spp1			Cd80	Gm9800
	Cln5	9130214F15Rik	Pdpn			Amph	Wnt4
	Arl4c	Gm13889				Med24	Ptgfr
	6030408B16Rik	Igsf10				Bmp4	Socs3
	Tspan6	Ptpn5				Pag1	Rtn4rl2
	Acsl4	Foxj3				Fkbp10	Il6
	Dclk1	Cd22				Cfb	Zbtb38
	Sv2b	Slc15a1				Tmem45a	Gbx2
	Il11	Batf3				Cyth1	Bcl3
	E2f4	Dnah17				Rhox5	Tubb3
	Fam213a	Inhbb				Tmem173	Clip4
	Slc23a2	Syt8				Stom	A630023A22Rik
	Slc6a5	Cct2				Gdpd2	Nfkbiz
	Nrep	Sfrp4				Slc36a2	Gm42417
	Hmga1	Ccdc116				Sod3	Osmr
	Slc39a8	Cr2				Nr1h4	Serpina3n
	Limd2	Clip1				Orai2
	Slc16a6	Ccl7				Mettl9
	Sdc1	Il18				Cln5
	Pafah1b3	Rspo3				Lcn2
	Tmem190	1700037C18Rik				Chd7
	Ttc39c	Terf2ip				Arl4c
	Mpzl1	Lpp				6030408B16Rik
	Sod2	Cd19				Gm5566
	Bdkrb1	Gsdmcl2				Akr1b8
	Mmp13	Rnf122				Tspan6
	Gm12070	Tnfaip2				Slc15a3
	Col4a2	Lbp				Sh3bp2
	Fkbp11	Chodl				Creb3l1
	Ereg	4933413J09Rik				Acsl4
	Il1r1	Csn3				Alcam
	Ptprk	Tnfaip6				Dclk1
	LOC100503338	Sprr2a2				Sv2b
	Cstb	Gem				Tmem108
	Smox	Fcer2a				Il11
	Lgi2	Evi5				E2f4
	F2rl3	Pla2g12b				Glis3
	Fscn1	Casp12				Fam213a
	Sqle	Mid1				Slc23a2
	Cacna1d	Scgb2b15				Rnf180
	Gm40393	Hspa2				Dnm3os
	Vcan	Krtap11-1				Frzb
	C1qtnf7	Wnt4				Retreg1
	Csf3	Cfap57				Ncam2
	Spon2	Pfkfb3				Phlda1
	Cxcl13	Ptk6				Chst15
	Fam110c	Socs3				Tox2
	Sgpl1	Map3k8				Tspan14
	Olfr1033	Tspan4				Ptprn
	Dll1	Sulf1				Gm21451
	Hs3st1	C78859				Slc6a5
	Fgf7	Adamts1				Ptger2
	Abhd2	Ceacam16				Tnip1
	Cyp51	Snrnp35				Nrep
	P2rx4	Tmbim1				Tmem119
	Vav3	Krt36				Bmp5
	Cemip	5031434C07Rik				Prkcd
	Znrf1	Cdr2l				Hmga1
	Ddah1	Tacr1				Slc39a8
	Tbx4	Csf2rb				Limd2
	Lif	Efhd2				Sdc1
	Cp	Nsf				Slc16a6
	Adamts7	Dbp				Serpina3m
	Adam12	Glycam1				Pafah1b3
	Col5a2	Bcl2l15				Ccdc109b
	Medag	Man2a1				Tmem190
	Slc10a3	Icam1				Ttc39c
	Sox9	Nbl1				Mt3
	Gk	Serpina1a				Mpzl1
	Tnfrsf11b	Reg3b				Sod2
	Serpind1	Kcne4				Mmp3
	Ldlr	P2ry10				Mmp10
	Cd14	Cd72				Bmp7
	Papln	Nupr1				Col18a1
	Arg2	Ms4a1				Slpi
	Snx7	Slc10a6				Tenm3
	Gm41753	Gm14296				Rnf125
	Nrg1	Thbs1				Ripk3
	Cox6b2	Reg3g				Mmp13
	Itgav	Ascc1				Serpine2
	Prrx2	Shroom3				Gm12070
	Cxcl2	Serpina3n				Col4a2
	Lox	Sell				Ptges
	1110008P14Rik	Bank1				Slc39a14
	Evx2	Adora1				Fkbp11
	Plaur	Ccl19				Edil3
	Vcam1	Med17				Col3a1
	Prdx5	Ackr2				Pet100
	Spink5	Gpr146				Erg
	Lamb1	Hdx				Glrx
	Rgs2	Msln				Ereg
	Ces1f	Mybpc2				Isl1
	Angpt1	Reln				Ptprk
	Ptgfrn	Ggt5				LOC100503338
	H2-Q10	Arid5a				Cstb
	Ass1	Tpm1				Spp1
	Ptgs2	Isca1				Rnf149
	Tm4sf1	Cstad				Gm7334
	Igfbp5	Tex12				Trmt44
	Mboat7	Prima1				Smox
	Tead1	Il1r2				Fem1b
	Btg3	Egr1				Lgi2
	1700007E05Rik	1700003I22Rik				F2rl3
	Mapk7	Adamts4				Col5a3
	Rbp1	Gm20149				Fscn1
	Cpm	Chil1				Sqle
	Chst11	Cyyr1				Cacna1d
	Sdk1	AW551984				Prr16
	Sh2b2	9130409J20Rik				Ndufa3
	Lmo4	Rasl11a				Ifitm1
	Rpl28	Rasl12				Gm40393
	Slc9a3r1	Selp				Pi15
	Gja1	Gfap				Cxcl3
	Cdc42ep5	Ch25h				Ap1s2
	Abhd17c	Sphk1				Tmem252
	Cxcl14	Bicc1				Vcan
	Jpt2	Defa24				Pde4d
	Col12a1	Slc5a9				C1qtnf7
	Thap6	Scgb3a1				Vps37c
	Tmem238	Arid5b				Ecscr
	Sfrp1	Oxtr				Csf3
	Runx2	Ppp1r18os				Tmem150b
	Rdh10	Dusp2				Spon2
	Prdm1	Tnni3				Cxcl13
	Mab21l3	2410164B09Rik				Hif1a
	Cenpl	Npc1l1				Fam110c
	Dio2	Pde4b				Chl1
	Ybx1	Ntn5				Gm16867
	Pappa2	Hmgb1				Pappa
	Procr	Btla				Gpr84
	Igfbp4	Sbno2				Sgpl1
	Sult5a1	Gp49a				Olfr1033
	Pgk1	Kif1b				Timp1
	n-R5s134	Mt2				Rhod
	Zc3h12c	H19				Liph
	Mars	Ccl20				Srpx2
	U90926	Grn				Fxyd5
	Flcn	Aldh1a3				Crlf2
	Stk17b	Adam32				Dll1
	Ahr	Hp				Slc25a37
	Gskip	Tifa				Mtss1
	Fgf2	Nr1d1				Hs3st1
	Loxl2	4833419F23Rik				Plk2
	Srp68	Lrg1				Col5a1
	Golt1b	Ikzf4				Rerg
	Gramd4	H2-L				Oaf
	Smoc1	Proc				Il1rl1
	Pkm	Pank1				Il1rn
	Gpr176	Itih3				Fgf7
	Pla2g4a	Serpine1				Gapdh
	Amph	Gbp2				Nxn
	Cd80	Ada				Abhd2
	Med24	Il33				Plscr1
	Pag1	Camk2d				Trpa1
	Fkbp10	Cxcr5				Cyp51
	Tmem45a	Fcmr				P2rx4
	Nr1h4	Ccl11				Lama1
	Orai2	Dusp9				Pde5a
	Chd7	Steap4				Mpped2
	Gm5566	Hdc				Gfpt1
	Akr1b8	Iigp1				Vav3
	Slc15a3	Has2				Col7a1
	Sh3bp2	Csf2rb2				Stox2
	Creb3l1	Gbp5				Alpl
	Alcam	Clcc1				Tnfsf11
	Tmem108	Gpnmb				Gpr68
	Glis3	Slc25a30				Gpm6b
	Rnf180	Gk5				Cemip
	Dnm3os	Egr2				Nectin2
	Frzb	Gfpt2				Znrf1
	Retreg1	Pla2g2a				Ckap4
	Ncam2	Serpina1c				Ddah1
	Phlda1	Gm4827				Pdpn
	Chst15	Gm26761				Tbx4
	Tox2	Serpina3j				Inhba
	Tspan14	Defa23				Ces1g
	Ptprn	Csprs				Lif
	Gm21451	Syt10				Ptgs2os2
	Ptger2	Adamdec1				Cp
	Ier3	Spic				Adamts7
	Tnip1	Gm17634				Mctp2
	Tmem119	3300005D01Rik				Mmp12
	Bmp5	Endou				Adam12
	Csgalnact1	Lrrtm2				Col5a2
	Prkcd	D730005E14Rik				Medag
	Ccdc109b	Slc10a2				4833422C13Rik
	Mt3	Tnfrsf13c				Ern1
	Bmp7	Ifi205				Saa3
	Col18a1	Osmr				Slc10a3
	Tenm3	Cd93				Gm30189
	Rnf125	Rnd1				Stc1
	Ripk3	Maea				Crlf1
	Serpine2					Sox9
	Ptges					Serinc5
	Slc39a14					Mllt4
	Edil3					Il18rap
	Col3a1					Gk
	Pet100					Tnfrsf11b
	Erg					Serpind1
	Glrx					Eaf1
	Isl1					Ldlr
	Rnf149					Cd14
	Gm7334					LOC108168068
	Trmt44					Fgf10
	Fem1b					Papln
	Col5a3					Chrdl2
	Prr16					Arg2
	Ndufa3					Snx7
	Pi15					Gm41753
	Cxcl3					Nrg1
	Tmem252					Slc5a3
	Ap1s2					Gsto1
	Pde4d					Cox6b2
	Vps37c					Itgav
	Tmem150b					Prrx2
	Hif1a					Cxcl2
	Pappa					Gm40820
	Gm16867					Lox
	Gpr84					Eif2ak3
	Rhod					Fzd1
	Liph					1110008P14Rik
	Srpx2					Evx2
	Fxyd5					Grem1
	Crlf2					Plaur
	Slc25a37					Vcam1
	Mtss1					Spink5
	Plk2					Rhbdf2
	Col5a1					Prdx5
	Rerg					Lamb1
	Oaf					Gm16062
	Il1rl1					Clcf1
	Il1rn					Lipg
	Nxn					Rgs2
	Plscr1					Ctsc
	Trpa1					Cbl
	Lama1					Gapdh-ps15
	Pde5a					Ces1f
	Mpped2					Rbm47
	Gfpt1					Ak4
	Col7a1					S100a4
	Alpl					Angpt1
	Stox2					Pla1a
	Tnfsf11					Slc16a1
	Gpr68					Casp3
	Gpm6b					Ptgfrn
	Nectin2					H2-Q10
	Ckap4					Ptgs2
	Inhba					Ass1
	Ces1g					Tm4sf1
	Ptgs2os2					Rftn1
	Mctp2					Saa4
	Mmp12					Mmd
	4833422C13Rik					Igfbp5
	Ern1					Mboat7
	Saa3					Ddit4
	Gm30189					Tead1
	Stc1					Nppc
	Crlf1					1700007E05Rik
	Serinc5					Btg3
	Il18rap					Mapk7
	Mllt4					Rbp1
	Eaf1					Cpm
	LOC108168068					Dut
	Fgf10					Tnc
	Slc5a3					Chst11
	Gsto1					Sdk1
	Gm40820					Wnt5a
	Fzd1					Tmem86b
	Eif2ak3					Tmem97
	Grem1					Sh2b2
	Rhbdf2					Lmo4
	Gm16062					Tnfaip3
	Clcf1					Rpl28
	Lipg					Gja1
	Ctsc					Slc9a3r1
	Cbl					Wif1
	Gapdh-ps15					Tnfaip8
	Rbm47					Lrrk2
	Ak4					Cdc42ep5
	S100a4					Nradd
	Pla1a					Btc
	Slc16a1					Slc2a13
	Casp3					Abhd17c
	Saa4					Car13
	Rftn1					Cdyl2
	Mmd					Cxcl14
	Ddit4					Cox17
	Nppc					Cxcl5
	Tnc					Jpt2
	Dut					Ampd3
	Wnt5a					Abhd5
	Tmem86b					Col12a1
	Tmem97					St3gal1
	Tnfaip3					Stat5a
	Wif1					A730049H05Rik
	Tnfaip8					Tmem238
	Lrrk2					Thap6
	Nradd					Abcc1
	Btc					Sh2d4b
	Slc2a13					Arid3a
	Car13					Sfrp1
	Cdyl2					Runx2
	Cox17					Rdh10
	Abhd5					Prdm1
	Ampd3					Gsap
	St3gal1					Mab21l3
	Stat5a					Pcdhb14
	A730049H05Rik					Cenpl
	Abcc1					Galnt2
	Sh2d4b					Piezo1
	Arid3a					Phactr4
	Gsap					Dio2
	Pcdhb14					Kcnj15
	Galnt2					Ybx1
	Piezo1					Areg
	Phactr4					Pappa2
	Kcnj15					Procr
	Areg					Maged2
	Maged2					Polr1b
	Polr1b					Cotl1
	Cotl1					Rgs16
	Rgs16					Igfbp4
	Lgals1					Lgals1
	Draxin					Sult5a1
	Tnfrsf9					Draxin
	Zfp52					Tnfrsf9
	P3h1					Pgk1
	Fdps					Zfp52
	Col4a1					P3h1
	Ptpre					Fdps
	Sept9					Col4a1
						n-R5s134
						Zc3h12c
						Mars
						U90926
						Flcn
						Stk17b
						Hgf
						Ahr
						Ptpre
						Gskip
						Sept9
						Fgf2
						Loxl2
						Srp68

## Sheet: Fig9
Fig. 9b
	Adenoma			Early cancer			Advanced cancer
	Nontumor	Tumor		Nontumor	Tumor		non-tumor	tumor
	0.021	0.284		0.0367	0.258		0.033	0.7707
	0.146	0.00933		0.0103	0.035		0.0147	3.462
	0.0277	1.212		0.83	0.397		0.0253	0.649
	0.0233	0.138		0.209	0.123		0.00967	0.52
	0.137	0.039		0.045	0.512		0.265	0.836
	0.019	0.0405		0.0333	1.33		0.0197	0.111
	0.308	0.012		0.0177	0.0587		0.0193	0.463
	0.0763	0.013		0.0893	0.441		0.00933	2.321
	0.093	0.377		0.0853	0.141			0.0167
	0.0423	0.0257		0.0353	0.347			0.651
	0.00967	0.0147
	Mann Whitney test			Mann Whitney test			Mann Whitney test
	P value	0.8977		P value	0.0232		P value	0.0014
	Exact or approximate P value?	Exact		Exact or approximate P value?	Exact		Exact or approximate P value?	Exact
	P value summary	ns		P value summary	*		P value summary	**
Fig. 9c
	Adenoma			Early cancer			Advanced cancer
	Nontumor	Tumor		Nontumor	Tumor		Nontumor	Tumor
	5728.04	248929		11436.7	18070.2		3006.91	861375
	232189	1087.93		2133.07	6202.89		12506.7	800383
	94391.4	148929		317499	202310		1545.97	1.42106e+06
	11891.5	156462		129782	250124		2799.86	472808
	314744	806.288		17802.2	77006.6		274949	435632
	2128.25	4725.84		785.514	1.77087e+06		1037.67	258181
	527796	3932.22		3405.31	34755.2		1448.71	170672
	65022.7	5508.8		11615.9	167764		412.952	1.5463e+06
	106461	310781		78093.4	221893			2817.63
	25290.3	16397.9		10771.5	461223			792463
	4571.07	15447
	Mann Whitney test			Mann Whitney test			Mann Whitney test
	P value	0.4009		P value	0.0232		P value	0.0009
	Exact or approximate P value?	Exact		Exact or approximate P value?	Exact		Exact or approximate P value?	Exact
	P value summary	ns		P value summary	*		P value summary	***

## Sheet: Fig10
	Fig. 10a
	Mann Whitney test			Mann Whitney test			Mann Whitney test			Mann Whitney test			Mann Whitney test			Mann Whitney test			Mann Whitney test			Mann Whitney test			Mann Whitney test			Mann Whitney test			Mann Whitney test			Mann Whitney test			Mann Whitney test			Mann Whitney test			Mann Whitney test			Mann Whitney test			Mann Whitney test
	P value	<0.0001		P value	0.2022		P value	<0.0001		P value	<0.0001		P value	0.0429		P value	0.3073		P value	0.2111		P value	<0.0001		P value	<0.0001		P value	<0.0001		P value	<0.0001		P value	<0.0001		P value	<0.0001		P value	0.287		P value	<0.0001		P value	0.0192		P value
	Exact or approximate P value?	Exact		Exact or approximate P value?	Exact		Exact or approximate P value?	Exact		Exact or approximate P value?	Exact		Exact or approximate P value?	Exact		Exact or approximate P value?	Exact		Exact or approximate P value?	Exact		Exact or approximate P value?	Exact		Exact or approximate P value?	Exact		Exact or approximate P value?	Exact		Exact or approximate P value?	Exact		Exact or approximate P value?	Exact		Exact or approximate P value?	Exact		Exact or approximate P value?	Exact		Exact or approximate P value?	Exact		Exact or approximate P value?	Exact		Exact or approximate P value?
	P value summary	****		P value summary	ns		P value summary	****		P value summary	****		P value summary	*		P value summary	ns		P value summary	ns		P value summary	****		P value summary	****		P value summary	****		P value summary	****		P value summary	****		P value summary	****		P value summary	ns		P value summary	****		P value summary	*		P value summary
	IL11			HGF			TNFSF11			WNT5A			GREM1			BMP4			EREG			MMP3			MMP13			TIMP1			IL1RL1			CXCL5			SAA3P			PTGS2			CEMIP			NRG1			INHBA
	Normal Mucosa	Colon Cancer		Normal Mucosa	Colon Cancer		Normal Mucosa	Colon Cancer		Normal Mucosa	Colon Cancer		Normal Mucosa	Colon Cancer		Normal Mucosa	Colon Cancer		Normal Mucosa	Colon Cancer		Normal Mucosa	Colon Cancer		Normal Mucosa	Colon Cancer		Normal Mucosa	Colon Cancer		Normal Mucosa	Colon Cancer		Normal Mucosa	Colon Cancer		Normal Mucosa	Colon Cancer		Normal Mucosa	Colon Cancer		Normal Mucosa	Colon Cancer		Normal Mucosa	Colon Cancer		Normal Mucosa
	0	43.35		15.3	18.6		3	141.2		101.65	391.55		355.1	1058.4		52.1	62.7		68.75	228		40.7	1478.4		0	5.1		511.4	3114.5		3.6	24		62.7	230.2		0	1.8		95.9	149.85		13.4	175.25		14.9	17.7		107.5
	0	25.65		13	11.6		8.3	27.45		63.7	201.5		682.95	1387.6		105.6	164.4		69.6	497.6		48.9	481.6		0	0.9		1150.3	2872.4		5.5	15.5		62.7	106.8		0	1.6		176.3	66.65		7.7	493.2		4.4	11.2		107.5
	0	29.95		9	14.7		8.65	39.65		135.35	200.1		300.7	1115.1		148	64.3		57.65	11.85		20.9	787.7		0	22.8		533.1	3195.3		5.5	17.3		62.7	160.2		0	1.7		98.85	153.25		4.75	141.75		7.1	9.8		107.5
	0	24.2		4.7	6.7		10.95	10.9		97.2	310		557.15	508.4		177.8	22.8		31.5	22.35		18	2097.4		0	16		556.1	2768.8		4	13.7		62.7	1187.6		0	1.7		17.3	1420.15		4.55	213.3		4	9.7		107.5
	0	14.95		16.3	9.8		1.6	26.65		78.65	254.35		612.25	544.25		105.7	84.3		27.6	434.2		31.1	327.8		0	4.9		806	1639		4.6	12.3		62.7	67.4		0	0.9		91.75	32.7		6.95	205.15		6.6	12.7		107.5
	0	6.05		11.7	12.2		17.5	31.25		100.95	339.3		213.25	502.5		115.4	93.3		63	492.4		12.4	339		0	1.4		608.5	2421.9		5.1	16.6		62.7	266.1		0	6.2		132.55	364.5		9.85	115.35		3.8	21.1		107.5
		22.5			9.7			94.9			284.2			1556.35			246.6			412.5			970.5			2.7			2354.7			17.5			95.9			2.4			38			378.85			8
		11.5			14.3			24			269.9			1357.65			35.2			48.3			1269.1			56.3			2867.9			14.2			198.2			13.7			91			192.3			9.2
		81.75			7.8			31.1			575.65			831.5			42.7			32.4			2880.5			103.5			2717.5			11.6			599.5			4.1			410.55			144.75			8.2
		5.05			21.3			103.5			218			1217.75			188			189.05			240.8			6.1			3316.1			18.5			96			1.4			52.9			473.9			14.5
		33.75			19.2			86.9			447.85			1204.9			145.7			51.5			686.7			2.2			1648.7			20.5			106.1			11.7			76.95			608.35			15.2
		51.65			20.1			21.1			402.95			1944.3			79.4			238.75			418.2			43.2			4736.8			22			339.2			1			440.35			166.7			5
		14.35			11.1			16.1			146.55			946.2			40.3			25.45			565.9			12.8			4893.8			12.7			203.2			4.1			406.85			78.25			12.4
		39.55			16.6			84.75			189.4			892.15			450.7			89.5			474.2			20.9			5519.3			12.7			261.1			1.7			132.05			840.15			7.8
		17.5			12.4			43			293.4			292.1			111.3			176.65			533.9			1.2			1631.1			17.3			112.5			1.7			94			321.65			9.2
		3.7			6.3			9.9			78.25			149.35			56.7			44.6			182.8			22.6			2055.8			13.7			120.2			2			103.6			103.1			5.1
		12.1			12.4			53.5			348.05			905.05			69.9			354.25			621.3			4			2149.8			22.1			76.6			6.1			64.2			161.75			16
		26.45			16.1			96.35			545.45			1260.05			341			26.1			2085.4			5.9			2908.9			12.1			96.4			5.7			236.6			374.55			12.8
		5.35			11.9			109.95			246.4			350.6			108.4			18.05			192.9			0.9			1210.5			18.2			76			15			124.55			70.25			8.3
		25.9			17.4			37.7			602.1			1931.55			209.2			71.9			1097.5			16.5			5043.5			27.8			280.7			1.7			386.55			367.7			8.7
		26.3			18.4			12.2			311.6			421.35			225.9			77.8			597.6			0.9			2263.2			17.2			122.3			2.2			1514			469.95			14.7
		3.45			7.7			54.05			107.6			109.6			157.8			16.4			54.1			0.7			713.2			22			66.8			2.5			78.5			177			8.1
		11.45			10.4			13.3			152.55			51.45			567.1			521.9			56.2			1.7			1670.5			19.7			63.2			1.4			50.25			81			12.2
		1.85			15.7			12.3			109			961.8			29.8			710.25			608.4			9.5			5322			14.6			137.7			4.5			84.65			281.25			4.6
		21.25			14			19.5			511.75			2607.35			86			30.15			381.3			190.8			8648.1			16.6			589.6			4.3			207.25			678.3			9.6
		2.6			7.1			96.05			223.4			551.1			418.4			263.7			133.9			2.1			1583.8			17.1			69.9			0.7			125.05			467.15			22.9
		16.1			26.6			115.75			251.8			972.4			169.6			67.25			485.7			2.9			3028.7			16			201.6			1.4			151.3			116.95			11.8
		33.2			14.3			18.2			234.55			1240.65			2.2			538.65			1383.6			13.7			5164.2			19			143.4			0.8			120.55			108.2			10.9
		7			15.6			12.95			195			2303.2			184.1			15.75			248.8			4.5			3818.9			23.6			71			1.6			237.25			37.1			11.5
		23.65			12.1			51.75			217.45			1456			610.4			139.25			1275.7			15.6			4471.5			27			153.8			7.9			119.4			229.05			9.3
		3.65			16.2			20.35			86.8			326.8			85.7			418.2			310.6			1.2			3338			17.3			398.3			2			134.85			127.5			5.7
		15.5			8.9			26.7			155.95			71			127.5			415.7			90.8			2			2667.3			21.5			102.7			0.9			44.5			281.45			15.1
		10.95			11.2			16.6			180.5			677.5			59.9			18.5			1431.4			9.3			2296.5			17.7			172.5			1.2			199.65			121.3			7.2
		22.3			17.6			24.35			326.85			1509			198.9			506.5			1525.6			19.1			4324.5			16.5			137.4			3.6			119.35			329.75			8.3
		19			5.7			7.95			102.05			265.45			3.8			38.6			826.4			7.9			1641.7			8.3			115.5			1.9			27.5			102			3
		25.65			36.6			45.6			185.7			1517.2			447.1			20.15			620.6			46.2			6094.9			15.3			210.7			4.2			216.3			438.6			5.7
		25			20.1			91.4			244.3			879			194.4			362.2			519.5			5.8			3037.2			13.3			113.3			3.1			83.2			108			8.6
		9.15			16.5			48.15			316.05			898.8			159.6			449.9			322.1			0.9			2394.1			20.4			80.7			0.6			119.9			561.55			12.3
		16			9.5			36.3			253.75			283.5			176.6			96.95			494.1			6.4			3257.8			17.7			135.4			4.1			157.05			157			6.1
		18.55			14.8			42.3			211.8			1168.95			297.8			227.65			443.4			1.3			1858.9			15.1			114.9			2.1			126.9			499.65			12.5
		36.05			19.9			32.35			299.55			1274.5			492.9			160.8			496.4			14.7			3414.1			19.7			83.5			3.9			239.8			248.85			17.1
		23.85			13.6			11.65			167.3			571.15			185.5			420.65			988.6			13.6			1725.5			15.3			131.4			1.8			73.6			494.85			12.3
		19.9			16.2			14.05			251.75			1551.35			51.2			21.3			104.3			20.2			6877.1			16.2			383.1			1.9			490.5			739.9			5.5
		20.45			12.8			26.05			278.7			1426.25			285.9			26			1278.3			25.4			3721.6			19.2			427.3			6.9			297.8			562.95			7.7
		16.2			14.5			66.8			294.7			599.1			76.1			41.9			2258.8			34.5			2853.7			35.7			213.3			0.7			230.35			41.9			11.5
		3.6			14.3			12.75			103.65			173.25			451.6			550.95			169.8			29.7			3077.6			16.1			270.5			4			88.95			141.55			7.5
		13.45			18.8			96.65			547.6			1202.75			156.9			399.6			331.5			10			3303.8			23.4			78.8			1.8			75.25			105.3			14.6
		13.25			17.2			74.4			292.45			662.5			187.4			270.5			836.2			13.8			2782.8			12.7			93.3			0.9			110.3			594.9			10.3
		29			10.6			28.15			692.15			1150.75			204.1			23.55			4655			45.3			4883.2			17.5			499.9			6.3			565.4			307.1			16.3
		17.9			21.9			170.15			362.7			2139.9			52.5			28.95			2220.6			15.5			2429			29.9			133.2			5.5			206.35			78.6			14.8
		16.1			15			17.85			121.45			537.55			33.5			52.5			520.8			0.8			4679.8			14.2			76.4			0.8			176.15			58.8			5.2
		8.7			14.3			3.85			62.9			383.5			142.4			22.45			2.7			0.7			4342.9			15.6			68			1			171.05			378.75			4
		6.45			16			16.5			68.95			846			710.2			851.25			32.5			16.9			3164.6			15.7			65			0.7			81.45			757.45			5.6
		19.65			8.3			33.4			141.65			654.55			263			237.4			151.4			16.2			1386.9			12.2			92.8			1.5			96.1			278.75			6.7
		175.2			22			10.5			264.05			2909.05			3.6			97.65			2413			11.1			5537.3			26.9			740.3			1.9			1019.8			1053.5			8.6
		19.85			13.5			41.65			256.75			486			11.4			677.15			86.2			3.2			1845.9			20.7			85.7			1.7			109.7			148.4			16.8
		31.4			24.7			12.4			165.25			1290			69.9			46.95			97.1			14.5			5839.1			20.9			104.3			3.6			624.75			950.2			19.8
		35.15			10.4			3.75			155			163.8			260.1			62.9			902.4			8.9			2681.6			12.6			173.7			0.8			751.5			332.1			8.6
		34.25			11			543.8			251.9			291.4			465.1			38.95			753.1			0.9			1830.4			21.9			120.1			1			377.95			189.25			14.4
		40.4			18.6			62.6			388.7			880.45			216.6			65.85			1471.7			20.5			3880.8			18.2			436.7			1			1229.6			128			19.3
		12.1			17.3			31.45			284.45			986.15			513.7			455.95			215.2			2.1			2705.8			8.4			116.5			1			35.1			372.75			10
		19.5			24.5			35.85			172.75			1431.35			404.5			74.05			469			15			5856.9			27.5			155.5			2			71.4			649.1			11.4
		17.5			8.9			75.7			229.05			1087.4			248			21.35			205.9			11.1			2739.1			21.5			334.3			1.1			287.75			485.75			9.9
		18.4			11.6			45.65			146.55			534.8			190.2			206.55			586.8			1.5			2050			27.2			83.1			8.6			46.05			424.55			18.7
		5.15			28.6			37.6			491.35			1962.65			122.7			20.15			2876.8			60			4541.5			24.7			267.4			1.4			98.15			219.65			12
		5.9			13.9			41.7			223.35			917.75			101.6			629.9			293.7			4.9			2709.9			14.9			69.7			0.8			6.55			172.4			6.2
		14.6			11.9			37.05			436.25			753.2			51			28.8			1261.5			5.3			2547.2			26.9			89.3			3.1			121.95			246.85			11.7
		12.7			9.9			70.4			296.35			334.3			154.9			226.15			234.7			2.1			2385.6			18.7			101.8			3.4			41.7			571			11
		29.45			15.1			29.95			222.8			1788.2			156.5			80.7			313.9			8			1602.6			18.3			74			1.7			129.65			158.4			11.7
		62.2			20.9			35.7			280.7			1646.85			93.6			575.8			1295.5			15.9			3740.4			25.6			562.9			2.8			227.6			479.05			12.7
		108.7			13			10.45			442.05			616.9			3.3			24.15			4456.8			11.5			3533.1			19.6			302.8			2.2			365.5			434.4			12.4
		29			23.1			49.5			196.35			1013.7			361.5			53.75			1145.9			1.2			4552.8			22			125.1			7.4			199.6			380.9			12.9
		10.85			14.3			55.8			205.75			158.75			163.4			124.05			358.4			8			2199.5			16.5			120.8			1.6			46.3			538.95			14.3
		5.1			12.1			6.55			91.15			660.35			127.5			110.75			452.4			2.3			6857.9			12.6			220.6			2			236.15			76.15			4.6
		31.8			18.3			24.25			136.9			766.6			4.3			352.6			1079.4			1.4			6440.8			16.5			156.4			1.1			123.65			151.6			6.6
		5.75			25.2			260.8			315.05			265.1			129.1			18.05			903.7			6.9			3817.2			13.3			121.9			4.2			104.7			269.1			17.5
		21.55			14.3			28.55			204.05			1184.5			191.7			138.7			396.8			17.8			3570.1			4.2			167.2			1.3			106.85			268.5			4.4
		36.3			13.7			27.3			277.3			1058.6			91.3			201.75			698.7			1.3			5296.1			15.5			176.7			6			102.25			450.85			9.7
		74			15.5			3.7			238.95			596.15			342			18.1			1421.5			3.2			4014.9			19.5			469.2			5.6			487.9			614.9			5.4
		39.8			20.3			126.8			367.8			2800			407.8			303			2524.1			126.6			7184.7			20.8			250			4.8			318			299.4			11.9
		63.05			12.5			9.65			380.65			1061			150.8			34.35			455.5			12.3			3527.8			7.3			335.6			6.4			2445.8			401.4			3.4
		21.8			19.2			60.8			368.9			603.4			183.1			561.5			1465.9			4.4			3790.9			39.5			101.2			0.9			46.35			298.7			16.2
		24.75			18			22.3			252.25			1071.7			233			121.45			956.1			4.8			1820.3			17.2			123.8			3.6			105			249.3			17.9
		7.2			9.2			26.4			244.6			1286.2			220.4			129			670.7			11.2			4699			24			115.5			1.4			162			182.2			6.5
		25.1			10.8			57.35			292			372.4			217.2			978.4			1258.7			6.6			1834.1			17.7			122.7			1.5			128.1			502.55			19.7
		7.25			16.7			42			61.55			319.45			132.6			122.1			7.8			13.1			5466.2			11.9			100.7			1.9			11.8			133.55			5.9
		13.75			11.3			41.55			203.45			296.9			153.3			16.4			889.5			6.5			2937.2			22			114			0.8			207.2			106			11.9
		17.7			7.9			15.35			449.35			1207.45			177.4			13.55			3605			169			3721.1			12			134.4			1			73.45			146.75			14.3
		7.5			14.3			12.65			247.1			1790.75			183.2			420.65			419			37.8			3421.1			21.5			260.8			0.7			21.15			382.7			16.1
		13.85			9.4			93.55			126.25			67.05			71.4			453.3			150			0.8			2003.1			26.3			68.8			1			43.65			459.75			15.5
[truncated: 11 more columns]

[truncated: 10 more sheets: Supplementary Fig1, Supplementary Fig2, Supplementary Fig3, Supplementary Fig4, Supplementary Fig5, Supplementary Fig6, Supplementary Fig7, Supplementary Fig8, Supplementary Fig9, Supplementary Fig10]
